# Supplementary material for: Genotypic Variation in Photosynthesis and Biomass Partitioning Underlies Agronomic Performance and Cannabinoid Profile in Cannabis sativa Under Drought
Source: Plants (Basel). 2025 Dec 17;14(24):3840. doi: 10.3390/plants14243840 (PMC12736467; doi:10.3390/plants14243840)
Supplement: Supplementary file 1 [file plants-14-03840-s001.zip]

Archive with 1 entries (1 files):
- plants-4011504-supplementary.pdf
